# Supplementary material for: Sunflower WRINKLED1 Plays a Key Role in Transcriptional Regulation of Oil Biosynthesis
Source: Int J Mol Sci. 2022 Mar 11;23(6):3054. doi: 10.3390/ijms23063054 (PMC8951541; doi:10.3390/ijms23063054)
Supplement: Supplementary file 1 [file ijms-23-03054-s001.zip]

Archive with 1 entries (1 files):
- ijms-1606041-supplementary.pdf
